# Supplementary material for: A novel recombinant PHB production platform in filamentous cyanobacteria avoiding nitrogen starvation while preserving cell viability
Source: Microb Cell Fact. 2025 Feb 20;24:43. doi: 10.1186/s12934-025-02650-y (PMC11844001; doi:10.1186/s12934-025-02650-y)
Supplement: Supplementary file 1 — Supplementary Material 1 [file 12934_2025_2650_MOESM1_ESM.xlsx]

## Sheet: Tabelle1
Name	Genotype	Reference
E. coli NEB10β	Δ(ara-leu)7697 araD139 fhuA ΔlacX74 galK16 galE15 e14-ϕ80dlacZΔM15 recA1 relA1 endA1 nupG rpsL (SmR) rph spoT1 Δ(mrr-hsdRMS-mcrBC), SmR	NEB
E. coli Stellar cells	F- endA1 supE44 thi-1 recA1 relA1 gyrA96 phoA Φ80dlacZΔM15 Δ(lacZYA‑argF) U169 Δ(mrr‑hsdRMS-mcrBC), ΔmcrA, λ-	TAKARA
E. coli J53/RP4	RP4, ApR, KmR, TcR	Datta 1971 (1)
E. coli HB101	F– thi-1 hsdS20(rB–, mB–) supE44 recA13 ara-14 leuB6 proA2 lacY1 galK2 rpsL20 (SmR) xyl-5 mtl-1, SmR	Promega
E. coli HB101/ pRL528	HB101+ pRL528, CmR, SmR	Elhai 1997 (2)
E. coli HB101/ pRL528/pRL1049-PpsbA-phaCAB	HB101+ pRL528 + pRL1049-PpsbA-phaCAB, CmR, SmR/SpR	This study
E. coli HB101/ pRL528/pPF08	HB101 + pPF08, CmR, SmR/SpR, EmR	This study
E. coli HB101/ pRL528/pPF10	HB101 + pPF10, CmR, SmR/SpR, EmR	This study
Nostoc sp. PCC7120	Wild-type strain	Pasteur culture collection PCC
NosPHB1.0	Nostoc sp. PCC7120 with replicative plasmid pRL1049-PpsbA-phaCAB; SmR/SpR	This study
NosPHB2.0	Nostoc sp. PCC7120 with integrated PHB operon (PpsbA-phaCAB) inside neutral site (nucA-nuiA region), SmR/SpR	This study
NosPHB3.0	Nostoc sp. PCC7120 with integrated PHB operon (PpsbA-phaCAB-apcBA(phaP)) inside neutral site (nucA-nuiA region), SmR/SpR	This study
Abbreviations: Ap: Ampicillin, Cm: Chloramphenicol, Sm: Streptomycin, Sp: Spectinomycin, Km: Kanamycin, Tc: Tetracycline
