# Supplementary material for: A novel recombinant PHB production platform in filamentous cyanobacteria avoiding nitrogen starvation while preserving cell viability
Source: Microb Cell Fact. 2025 Feb 20;24:43. doi: 10.1186/s12934-025-02650-y (PMC11844001; doi:10.1186/s12934-025-02650-y)
Supplement: Supplementary file 2 — Supplementary Material 2 [file 12934_2025_2650_MOESM2_ESM.xlsx]

## Sheet: Tabelle1
Name	Primer	Description
pPF08_fragment 1 fw	acattgcagttgagaacccagaagctgctgGCAATGGCAACAACGTTGCGCAAACTATTA	Gibson primer to create DNA fragment 1 for pPF08
pPF08_fragment 1 rev	cagatccttcccacaaaaaaacctcaaatgGATCTAGATATCGAATTTCTGCCATTCATCCG	Gibson primer to create DNA fragment 1 for pPF08
pPF08_fragment 2 fw	GATGAATGGCAGAAATTCGATATCTAGATCcatttgaggtttttttgtgggaaggatctg	Gibson primer to create DNA fragment 2 for pPF08
pPF08_fragment 2 rev	GTCAACCAATATTCATTGAGATCCTCTAGAacacctgataattacctgatggtcaaaaat	Gibson primer to create DNA fragment 2 for pPF08
pPF08_fragment 3 fw	atttttgaccatcaggtaattatcaggtgtTCTAGAGGATCTCAATGAATATTGGTTGACAC	Gibson primer to create DNA fragment 3 for pPF08
pPF08_fragment 3 rev	ctgggaaatcccagtggtgcaacgccaacaGAGTTTGTAGAAACGCAAAAAGGCCATCCG	Gibson primer to create DNA fragment 3 for pPF08
pPF08_fragment 4 fw	CGGATGGCCTTTTTGCGTTTCTACAAACTCtgttggcgttgcaccactgggatttcccag	Gibson primer to create DNA fragment 4 for pPF08
pPF08_fragment 4 rev	TAATAGTTTGCGCAACGTTGTTGCCATTGCcagcagcttctgggttctcaactgcaatgt	Gibson primer to create DNA fragment 4 for pPF08
pPF10_fragment 1 fw	GCCACGGCAAAGAAGACGACGGCTGCCTGAGAGCTCTTGACCGAACGCAGCGGTGGTAAC	Gibson primer to create DNA fragment 1 for pPF10
pPF10_fragment 1 rev	ttccagtttcagcagggaaacagctgcaccTCAGCCCATATGCAGGCCGCCGTTGAGCGA	Gibson primer to create DNA fragment 1 for pPF10
verification primer 1fw	CCTGGTGTCCCTGTTGATAC	Primer for double crossover verification in recombinant Nostoc strain
verification primer 1rev	CATGTGGCTGGATCGAATG	Primer for double crossover verification in recombinant Nostoc strain
verification primer 4fw	GTTAAGCTGCCAAGCTACCC	Primer for double crossover verification in recombinant Nostoc strain
verification primer 4rev	AGCACGTTGATCTTGTCCTG	Primer for double crossover verification in recombinant Nostoc strain
verification primer 2+3fw	ACATAGCGTTGCCTTGGTAG	Primer for double crossover verification in recombinant Nostoc strain
verification primer 2rev	AATGATACCGCGAGACCCAC	Primer for double crossover verification in recombinant Nostoc strain
verification primer 3rev	TCCCAAGTGCCACCATTAAC	Primer for double crossover verification in recombinant Nostoc strain
