# Supplementary material for: A novel recombinant PHB production platform in filamentous cyanobacteria avoiding nitrogen starvation while preserving cell viability
Source: Microb Cell Fact. 2025 Feb 20;24:43. doi: 10.1186/s12934-025-02650-y (PMC11844001; doi:10.1186/s12934-025-02650-y)
Supplement: Supplementary file 3 — Supplementary Material 3 [file 12934_2025_2650_MOESM3_ESM.xlsx]

## Sheet: Tabelle1
Name	Characteristics	Reference or Source
RP4	R+, met, pro, Tra+ IncP; ApR, KmR, TcR	Datta 1971 (1)
pRL528	Helper plasmid for mobilization used in	Elhai 1997 (2)
	triparental mating:
	MobColK, M.AvaI, M.Eco47II, CmR
pRL271	Vector for triparental conjugation and subsequent sacB-mediated positive selection of double crossover mutants in Nostoc sp. PCC7120, CmR, EmR	Cai and Wolk 1990 (3)
pRL1049	Self-replicating plasmid, SmR/SpR	Black 1994 (4)
pRL1049-PpsbA-phaCAB	pRL1049 harboring PHB operon PpsbA-phaCAB, SmR/SpR	Kindly provided by Jörg Scholl
pPF08	pRL271 with homologous regions of nucA-nuiA and expanded PHB operon PpsbA-phaCAB with spectinomycin/streptomycin resistance cassette aad1 and t1t2 terminator, SmR/SpR, CmR, EmR	This study
pPF10	pRL271 with homologous regions of nucA-nuiA and expanded PHB operon PpsbA-phaCAB with insertion of intergenic region of abcBA and phaP and spectinomycin/streptomycin resistance cassette aad1 and t1t2 terminator, SmR/SpR, CmR, EmR	This study
Abbreviations: Ap: Ampicillin, Cm: Chloramphenicol, Em: Erythromycin, Sm: Streptomycin, Sp: Spectinomycin
