# Supplementary material for: A novel recombinant PHB production platform in filamentous cyanobacteria avoiding nitrogen starvation while preserving cell viability
Source: Microb Cell Fact. 2025 Feb 20;24:43. doi: 10.1186/s12934-025-02650-y (PMC11844001; doi:10.1186/s12934-025-02650-y)
Supplement: Supplementary file 6 — Supplementary Material 6 [file 12934_2025_2650_MOESM6_ESM.xlsx]

## Sheet: Tabelle1
>US_nuc-nui:
catttgaggtttttttgtgggaaggatctgcacctcctgttacacatgaaatagttttgcagcaaacaggtcacggacaagatgcgccttttaaagtggtagacattgacagcttttttagcagagccactactccccaagactggtatgaggatgaagaaaatgctgtagttgctaaatttcaaaaactgctagaggtaataaaatcgaacttaaaaaacccgcaggtgtatcgactgggtgaggtagaacttgatgtttatgttattggtgaaactccagcaggaaatttagctggtatttctactaaagttgtggaaacttgacctatttactaattatcaactttactctcaatacttgtttgaatattgggggaaacattagacaaaaaatcat…
>constitutive promotor PpsbA:
TCTAGAGGATCTCAATGAATATTGGTTGACACGGGCGTATAAGACATGTTATACTGTTGAATAACAAGGACGGATCTGATCAAGAGACAGGATGAGGATC
PHB operon phaC1AB:
ATGGCGACCGGCAAAGGCGCGGCAGCTTCCACGCAGGAAGGCAAGTCCCAACCATTCAAGGTCACGCCGGGGCCATTCGATCCAGCCACATGGCTGGAATGGTCCCGCCAGTGGCAGGGCACTGAAGGCAACGGCCACGCGGCCGCGTCCGGCATTCCGGGCCTGGATGCGCTGGCAGGCGTCAAGATCGCGCCGGCGCAGCTGGGTGATATCCAGCAGCGCTACATGAAGGACTTCTCAGCGCTGTGGCAGGCCATGGCCGAGGGCAAGGCCGAGGCCACCGGTCCGCTGCACGACCGGCGCTTCGCCGGCGACGCATGGCGCACCAACCTCCCATATCGCTTCGCTGCCGCGTTCTACCTGCTCAATGCGCGCGCCTTGACCGAGCTGGCCGATGCC…
>aad1:
GAGCTCTTGACCGAACGCAGCGGTGGTAACGGCGCAGTGGCGGTTTTCATGGCTTGTTATGACTGTTTTTTTGGGGTACAGTCTATGCCTCGGGCATCCAAGCAGCAAGCGCGTTACGCCGTGGGTCGATGTTTGATGTTATGGAGCAGCAACGATGTTACGCAGCAGGGCAGTCGCCCTAAAACAAAGTTAAACATCATGAGGGAAGCGGTGATCGCCGAAGTATCGACTCAACTATCAGAGGTAGTTGGCGTCATCGAGCGCCATCTCGAACCGACGTTGCTGGCCGTACATTTGTACGGCTCCGCAGTGGATGGCGGCCTGAAGCCACACAGTGATATTGATTTGCTGGTTACGGTGACCGTAAGGCTTGATGAAACAACGCGGCGAGCTTTGATC…
>t1t2 terminator:
GCAGAAGCGGTCTGATAAAACAGAATTTGCCTGGCGGCAGTAGCGCGGTGGTCCCACCTGACCCCATGCCGAACTCAGAAGTGAAACGCCGTAGCGCCGATGGTAGTGTGGGGTCTCCCCATGCGAGAGTAGGGAACTGCCAGGCATCAAATAAAACGAAAGGCTCAGTCGAAAGACTGGGCCTTTCGTTTTATCTGTTGTTTGTCGGTGAACGCTCTCCTGAGTAGGACAAATCCGCCGGGAGCGGATTTGAACGTTGCGAAGCAACGGCCCGGAGGGTGGCGGGCAGGACGCCCGCCATAAACTGCCAGGCATCAAATTAAGCAGAAGGCCATCCTGACGGATGGCCTTTTTGCGTTTCTACAAACTC
>DS_nuc-nui:
tgttggcgttgcaccactgggatttcccagcagtaaatgcacgctgattgatggggaaagttcagttaatggtggcacttgggattggacaggcgaacacccgacaatcaacgccaccaacgccgctacacccaattttccacaaattcccataaattgacgcacctttagagatttatttcacttcaacacttgtgattgtatttcctgactttcactcagctaggcttcaaattttcaagtctcctgcccgatcaaccctaatttttcctctaaaaaaattagggttgctgacgatcagctacgctcttgcgttacgccatcgctctttcggtgtagcgtaggtcatcgcttacttttcctctctgcgagaggcgggagcgaacgcttgaatttggc…
